# Supplementary material for: Expanding the FDXR-Associated Disease Phenotype: Retinal Dystrophy Is a Recurrent Ocular Feature
Source: Invest Ophthalmol Vis Sci. 2021 May 3;62(6):2. doi: 10.1167/iovs.62.6.2 (PMC8107637; doi:10.1167/iovs.62.6.2)
Supplement: Supplement 4 [file iovs-62-6-2_s004.xlsx]

## Sheet: Sheet1
	C0 rod PR	C1 Rod PR	C2 Rod PR	C3 Rod PR	C4 Rod PR	C5 Others	C6 Bipolar	C7 Rod PR	C8 Bipolar	C9 Muller glia	C10 Cone PR	C11 Bipolar	C12 RGC	C13 Microglia	C14 Others	C15 Horizontal	C16 Astrocytes	C17 Amacrine
FDXR	0.0538133	0.0433041	0.0552813	0.0455385	0.0718352	0.131171	0.0239591	0.0781925	0.0726081	0.158439	0.0414714	0.0931617	0.0783948	0.0446773	0.0805859	0.0383756	0.737708	0.0403278
SSBP1	1.38082	1.28525	1.60113	1.45658	1.18119	1.43909	1.07138	1.00369	1.19962	1.50843	1.11046	1.41029	1.20127	1.43592	1.03067	1.12753	1.63613	1.46259
	CCA0 Rod PR	CCA1 Rod PR	CCA2 Bipolar	CCA3 Others	CCA4 Muller glia	CCA5 Cone PR	CCA6 Bipolar	CCA7 Bipolar	CCA8 Bipolar	CCA9 Amacrine	CCA10 Rod PR	CCA11 Microglia	CCA12 RGC
FDXR	0.0474751	0.0676257	0.072507	0.150729	0.199802	0.0554264	0.0242583	0.0190719	0.0909078	0.103296	0.060049	0.0442046	0
SSBP1	1.40759	1.29977	1.18885	1.66207	1.3669	1.1131	1.11253	1.12342	1.34752	1.11387	1.02146	1.4347	1.792
